# Supplementary material for: Coactivators and general transcription factors have two distinct dynamic populations dependent on transcription
Source: EMBO J. 2017 Jul 19;36(18):2710–25. doi: 10.15252/embj.201696035 (PMC5599802; doi:10.15252/embj.201696035)
Supplement: Supplementary file 6 — Source Data for Figure 7 [file EMBJ-36-2710-s005.zip]

Archive with 5 entries (4 files):
- 96035_Sourcedata_7A.pdf
- __MACOSX/
- __MACOSX/._96035_Sourcedata_7A.pdf
- 96035_Sourcedata_7C.pdf
- __MACOSX/._96035_Sourcedata_7C.pdf
